# Supplementary material for: An Alliance of Polynitrogen Heterocycles: Novel Energetic Tetrazinedioxide-Hydroxytetrazole-Based Materials
Source: Molecules. 2022 Sep 11;27(18):5891. doi: 10.3390/molecules27185891 (PMC9505947; doi:10.3390/molecules27185891)
Supplement: Supplementary file 1 [file molecules-27-05891-s001.zip]

Archive with 1 entries (1 files):
- molecules-1896044-supplementary.pdf
